# Supplementary material for: Investigating the disordered regions (MoRFs, SLiMs and LCRs) and functions of mimicry proteins/peptides in silico
Source: PLoS One. 2022 Apr 14;17(4):e0265657. doi: 10.1371/journal.pone.0265657 (PMC9009644; doi:10.1371/journal.pone.0265657)
Supplement: S2 Table — Proteins in which mimicry epitope overlapped with the IDPRs, SLiMs, MoRFs, and LCR are also shown (PDR: Percentage of disordered residues). (XLSX) [file pone.0265657.s002.xlsx]

## Sheet: Sheet1
Table S2. Bacterial and Viral-set host and pathogen mimicry proteins containing IDPRs, SLiMs, MoRFs, and LCR. Proteins in which mimicry epitope overlapped with the IDPRs, SLiMs, MoRFs, and LCR are also shown (PDR: Percentage of disordered residues).
Structural feature	Categorization of mimicry proteins	Bacterial-set		Viral-set
		Host	Pathogen	Host	Pathogen
Intrinsically disordered protein regions (IDPRs)	PDR <10%	P02787,P02788,P10809,P20648,Q16653,Q658V6	P94983,A0A045I964,X8BCX1,A0SWS3,A5U2C2,A5U956,B5Z950,C6H179,D0RZL5,E6NMI6,K2KHR4,O07899,O24862,O25806,O31000,O33787,O50510,O66157,O69452,O83909,P00458,P00936,P04983,P0A521,P0ABH0,P0AD28,P14190,P22780,P25177,P26276,P27254,P37417,P42313,P44735,P45083,P45179,P46861,P56138,P76257,P9WG07,P9WN15,P9WPE7,P9WQ90,Q03222,Q07905,Q47706,Q4JLC4,Q4JLD8,Q4K6F8,Q4QK67,Q51720,Q56078,Q5FKC4,Q5H809,Q5LAY4,Q5LCZ2,Q5L…	O43451,P10155,P10761,P12104,P14410,P48320	B7TB14,B9A7E9,J7IN29,O09234,P03198,P04295,P08292,P08362,P11314,P36305,Q2LJ59,Q5MP49,Q83521,Q83639,Q98375,Q9YLG5
	10% ≤ PDR < 30%	A0A0K0KRG3,C5MK52,P01891,P01892,P03989,P30488,P30493,Q8IWU4	A0A0E1SP91,H6VX43,M4ZJX9,O30438,O54396,O85866,P31668,P46378,P54450,P9WM57,Q3XWY6,Q51484,Q5LIB5,Q64SJ9,Q6HAC1,Q6MXN4,Q73WP1,Q741P6,Q7BQW2,Q898G5,Q8G3M2,Q8G3X4,Q8G514,Q8G5X1,Q8XKN0,Q97I63,Q9A0M6,Q9Z868,V8K8P0	B4DPH4,P00734,P00747,P15887,P51654,Q05329,Q13308,Q99259	O11751,P03105,P03156,P07918,P08563,P09459,P36745,Q83853
	PDR ≥ 30%	C9J6H1,P04370,G7PWA0,P02686,P02687,P02688,P10515,P12035,P12883,P13533,P25274,P43360,Q9UKX3	O32984,P02977,P02978,P15394,P44443,P49054,Q53344,Q53467,Q54510,Q74IQ0,Q8DUP2	A0A024R2S9,C9J6H1,P04370,P02686,P25274,P63162,Q13887,Q14008	A2T3Q9,G0YSX7,P03336,P08392,P36816,Q02275,Q3KSS4,Q4LDG8,Q6RXG1,Q80BM4
	Peptide mapped	C9J6H1 (VVHFFKNIVTP,31-41) G7PWA0 (FSWGAEGQ,248-255) P02686 (ENPVVHFFKNIVTPR,217-231) P02687 (GAPKRGSGKDGHHAARTTHY,48-67) P02687 (VVHFFKNIVTPRTPPPSQGK,85-104) P02688 (PQKSQRTQDENPV,98-110) P10809 (GGMGGGMGG,562-570) P12035 (GGYGGGMGG,540-548) P12883 (KMRRDLEEA,1173-1181) P12883 (LEDLKRQLEEEVKAKNA,1312-1328) P13533 (KLQTENGE,1281-1288) P25274 (ENPVVHFFKNIVTPR,81-95) P25274 (TTHYGSLPQK,64-73) P3048…	H6VX43 (RMVKEAEEN,483-491) K2KHR4 (KEKKELEKE,87-95) O30438 (ANQTRPADIAA,445-455) O32984 (VSPWGKPEGRTRKPNKSSNK,247-266) P02978 (KAFQEAEQR,148-156) P15394 (AAQNRPSGPRK,200-210) P46378 (SAQARPTPKSV,12-22) P9WPE7 (VPGGGDMGG,529-537) Q4JLC4 (IINRQRQTEDEKNK,323-336) Q53344 (GLKTENEGLKTENEGLKTE,148-166) Q53344 (GLKTENEGLKTENEGLKTE,155-173) Q53467 (SHQIRPVCGQR,261-271) Q54510 (EASRKGLRRDLDASREAK,261-278)…	C9J6H1 (VVHFFKNIVTP,31-41) O43451 (AKESLKST,35-42) P02686 (ENPVVHFFKNIVTPR,217-231) P10761 (NSSSSQFQIHG,330-340) P25274 (ENPVVHFFKNIVTPR,81-95) P25274 (TTHYGSLPQK,64-73) P63162 (PPPGMRPP,191-198) P63162 (PPPGMRPP,216-223) P63162 (PPPGMRPP,231-238) Q13887 (SQNIQPVR,351-358) P04370 (ASQKRPSQRSK,135-145)	A2T3Q9 (SAQSRPSSNVG,94-104) G0YSX7 (PPPGRRP,11-17) P03336 (PTNLAKVKGITQ,347-358) P08392 (AAQARPRPVAV,790-800) P09459 (AAQTRPNGAHG,13-23) P36816 (SSHNRQREQPT,44-54) Q3KSS4 (GGSGSGPRHRDGVRR,58-72) Q80BM4 (AAQRRPSRPFR,125-135) Q83853 (AAQTRPNGALG,13-23)
Molecular recognition features (MoRFs)	Proteins	A0A0K0KRG3,C5MK52,C9J6H1,G7PWA0,P01891,P01892,P02686,P02688,P03989,P10515,P10809,P12883,P13533,P20648,P25274,P30488,P30493,Q16653,Q658V6,Q9UKX3	P94983,A0A0E1SP91,X8BCX1,A0SWS3,A5U2C2,A5U956,C6H179,H6VX43,K2KHR4,M4ZJX9,O07899,O24862,O25806,O30438,O32984,O33787,O50510,O54396,O69452,O83909,O85866,P00458,P00936,P02977,P02978,P0A521,P0AD28,P14190,P15394,P25177,P26276,P27254,P42313,P44443,P45083,P46378,P49054,P54450,P76257,P9WG07,P9WM57,P9WN15,P9WPE7,Q03222,Q3XWY6,Q47706,Q4JLC4,Q4JLD8,Q51484,Q53344,Q53467,Q54510,Q56078,Q5H809,Q5LAY4,Q5LCZ2,Q5L…	B4DPH4,C9J6H1,P02686,P12104,P14410,P15887,P25274,P48320,P63162,Q05329,Q13887,Q14008,Q99259	A2T3Q9,B7TB14,G0YSX7,J7IN29,O09234,O11751,P03105,P03156,P03198,P03336,P04295,P07918,P08292,P08362,P08392,P08563,P09459,P11314,P36305,P36745,P36816,Q02275,Q3KSS4,Q4LDG8,Q5MP49,Q6RXG1,Q80BM4,Q83521,Q83639,Q83853,Q98375,Q9YLG5
	Peptide mapped	P25274 (TTHYGSLPQK,64-73) C9J6H1 (VVHFFKNIVTP,31-41) P02686 (ENPVVHFFKNIVTPR,217-231) P25274 (ENPVVHFFKNIVTPR,81-95) Q16653 (MEVGWYRPPFSRVVHLYRNGK,64-84)	Q97JJ1 (SYLPQQLTEDEIRI,88-101) Q8XJ38 (DKLSNIDTEDENDT,145-158) Q8XKN0 (DKWGAELITD,49-58) P15394 (AAQNRPSGPRK,200-210) Q6U5T9 (SYYGTLPAVD,4-13) P45083 (ANHLRPVRSGK,87-97) Q8G3X4 (TNYGALPGSI,9-18)	P25274 (TTHYGSLPQK,64-73) P63162 (PPPGMRPP,231-238) P12104 (LNTVREIIGDEL,103-114) C9J6H1 (VVHFFKNIVTP,31-41) P02686 (ENPVVHFFKNIVTPR,217-231) P25274 (ENPVVHFFKNIVTPR,81-95)	P36816 (SSHNRQREQPT,44-54) Q3KSS4 (GGSGSGPRHRDGVRR,58-72) G0YSX7 (PPPGRRP,11-17)
Short linear motifs (SLiMs)	Proteins	C5MK52,C9J6H1,P04370,G7PWA0,P02686,P02687,P02688,P03989,P10515,P12883,P13533,P20648,P25274,P30493,P43360,Q9UKX3	A0A0E1SP91,C6H179,H6VX43,M4ZJX9,O30438,O32984,O50510,O54396,O85866,P02977,P02978,P15394,P44443,P46378,P49054,P54450,P76257,P9WM57,Q4JLC4,Q51720,Q53344,Q53467,Q54510,Q5LCZ2,Q5LIB5,Q6HAC1,Q73WP1,Q741P6,Q74IQ0,Q7BQW2,Q82Z82,Q898G5,Q8DUP2,Q8G3M2,Q8G3X4,Q8G514,Q8G5X1,Q8XKN0,Q97I63,Q9A0M6,Q9Z868	A0A024R2S9,C9J6H1,P04370,O43451,P02686,P15887,P25274,P63162,Q13308,Q13887,Q14008	A2T3Q9,G0YSX7,J7IN29,O09234,P03156,P03336,P07918,P08292,P08392,P08563,P09459,P11314,P36305,P36745,P36816,Q02275,Q3KSS4,Q6RXG1,Q80BM4,Q83853
	Peptide mapped	P12883 (KMRRDLEEA,1173-1181) C9J6H1 (VVHFFKNIVTP,31-41) G7PWA0 (FSWGAEGQ,248-255) P02686 (ENPVVHFFKNIVTPR,217-231) P02687 (GAPKRGSGKDGHHAARTTHY,48-67) P02687 (VVHFFKNIVTPRTPPPSQGK,85-104) P02688 (PQKSQRTQDENPV,98-110) P25274 (ENPVVHFFKNIVTPR,81-95) P25274 (TTHYGSLPQK,64-73) Q9UKX3 (AEFQKMRRDLEEATLQHEA,1173-1191) Q9UKX3 (EFQKMRRDL,1174-1182) P04370 (ASQKRPSQRSK,135-145)	P02978 (KAFQEAEQR,148-156) P49054 (ALEKLNKEL,287-295) O32984 (EQANINWGKAGRMRWKGKRP,200-219) Q74IQ0 (ESAEEVTTEDEQER,125-138) O30438 (ANQTRPADIAA,445-455) O32984 (VSPWGKPEGRTRKPNKSSNK,247-266) P15394 (AAQNRPSGPRK,200-210) Q51720 (AHHVRPPALVV,227-237) Q54510 (EASRKGLRRDLDASREAK,261-278) Q54510 (KGLRRDLDASREAKKQ,230-245) Q54510 (KGLRRDLDASREAKKQ,265-280) Q8DUP2 (KTYGTLPSQD,143-152) Q8G3X4 (TNYGALPGSI…	P63162 (PPPGMRPP,231-238) C9J6H1 (VVHFFKNIVTP,31-41) P02686 (ENPVVHFFKNIVTPR,217-231) P25274 (ENPVVHFFKNIVTPR,81-95) P25274 (TTHYGSLPQK,64-73) P63162 (PPPGMRPP,191-198) P63162 (PPPGMRPP,216- 223) P04370 (ASQKRPSQRSK,135-145)	G0YSX7 (PPPGRRP,11-17) P08392 (AAQARPRPVAV,790-800) Q3KSS4 (GGSGSGPRHRDGVRR,58-72) Q80BM4 (AAQRRPSRPFR,125-135)
Low complexity regions (LCRs)	Proteins	C5MK52,P01891,P01892,P02787,P02788,P03989,P10515,P10809,P12035,P12883,P13533,P20648,P30488,P30493,P43360,Q16653,Q658V6,Q8IWU4,Q9UKX3	P94983,A0A045I964,A0A0E1SP91,A5U2C2,A5U956,B5Z950,E6NMI6,H6VX43,K2KHR4,M4ZJX9,O24862,O25806,O30438,O31000,O33787,O50510,O54396,O66157,O69452,O85866,P00936,P02977,P02978,P0A521,P0AD28,P14190,P22780,P25177,P26276,P44443,P46861,P49054,P54450,P9WG07,P9WM57,P9WN15,P9WPE7,P9WQ90,Q07905,Q4JLC4,Q4JLD8,Q51484,Q51720,Q53344,Q53467,Q54510,Q56078,Q5FKC4,Q5LAY4,Q5LCZ2,Q5LEE8,Q5LHJ2,Q64SJ9,Q6HAC1,Q6MXN4,Q6MXR2…	A0A024R2S9,B4DPH4,O43451,P00747,P10155,P10761,P14410,P15887,P48320,P51654,P63162,Q05329,Q13308,Q13887,Q14008,Q99259	A2T3Q9,B7TB14,B9A7E9,G0YSX7,J7IN29,O09234,P03105,P03156,P03198,P03336,P07918,P08292,P08362,P08392,P08563,P09459,P11314,P36305,P36745,P36816,Q02275,Q2LJ59,Q3KSS4,Q4LDG8,Q6RXG1,Q80BM4,Q83521,Q83639,Q83853,Q9YLG5
	Peptide mapped	P10809 (GGMGGGMGG,562-570) P12035 (GGYGGGMGG,540-548)	O24862 (ALDSLEKVVARLVVK,78-92) O31000 (VEYGALPVLG,119-128) H6VX43 (RMVKEAEEN,483-491) Q74IQ0 (ESAEEVTTEDEQER,125-138) K2KHR4 (KEKKELEKE,87-95) P02978 (KAFQEAEQR,148-156) P49054 (ALEKLNKEL,287-295) P49054 (KLNKELEES,290-298)	P63162 (PPPGMRPP,191-198) P63162 (PPPGMRPP,216-223) P63162 (PPPGMRPP,231-238)	P08563 (MDFWCVEHDRPPPATPTSLTT,387-407) Q4LDG8 (ASMRRPARTFC,165-175) Q3KSS4 (GGSGSGPRHRDGVRR,58-72) G0YSX7 (PPPGRRP,11-17) P03156 (LTNLLSSNLSWL,404-415) P08392 (AAQARPRPVAV,790-800)

## Sheet: Sheet2
Structural feature	Categorization of mimicry proteins	Bacterial-set		Viral-set
		Host	Pathogen	Host	Pathogen
Intrinsically disordered protein regions (IDPRs)	PDR <10%	6	107	6	16
	10% ≤ PDR < 30%	8	29	8	8
	PDR ≥ 30%	13	11	8	10
	Peptide mapped	18	20	11	9
Molecular recognition features (MoRFs)	Proteins	20	106	13	32
	Peptide mapped	5
Short linear motifs (SLiMs)	Proteins	16	41	11	20
	Peptide mapped	12
Low complexity regions (LCRs)	Proteins	19	87	16	30
	Peptide mapped	2
		40	152	35	43
		27	147	22	34
