# Supplementary material for: Investigating the disordered regions (MoRFs, SLiMs and LCRs) and functions of mimicry proteins/peptides in silico
Source: PLoS One. 2022 Apr 14;17(4):e0265657. doi: 10.1371/journal.pone.0265657 (PMC9009644; doi:10.1371/journal.pone.0265657)
Supplement: S4 Table — The GO-term is mentioned for all three categories namely (i) Biological Process (ii) Molecular Function (iii) Cellular Component. (XLSX) [file pone.0265657.s004.xlsx]

## Sheet: Biological Process
Table S4. Functional annotation of bacteria, virues and host mimicry proteins on the basis of gene ontology (GO) term. The GO includes three categories namely (i) Biological Process (ii) Molecular Function (iii) Cellular Component
GO ID	Function	Bacterial-set				Viral-set
		Host		Pathogen		Host		Pathogen
		Uniprot accession number	Total protein number	Uniprot accession number	Total protein number	Uniprot accession number	Total protein number	Uniprot accession number	Total protein number
GO:0044403	Symbiont process	P02788,P10809,Q16653	3	P9WPE7	1	P00734,P00747	2	A2T3Q9,B7TB14,B9A7E9,O09234,O11751,P03105,P03156,P03198,P03336,P04295,P07918,P08292,P08362,P08392,P08563,P09459,P36305,P36745,P36816,Q02275,Q2LJ59,Q3KSS4,Q4LDG8,Q5MP49,Q83521,Q83639,Q98375,Q9YLG5	28
GO:0034641	Cellular nitrogen compound metabolic process	P02787,P02788,P10515,P10809	4	A5U2C2,B5Z950,O07899,O25806,O83909,P00936,P25177,P26276,P44443,P76257,Q03222,Q51720,Q5LHJ2,Q899S0,Q89YU7,Q8A0E0,Q8A117,Q8AAV2,Q8G514,Q8G7V8,Q9ZKU5,Q9ZMJ7	22	P10155,P10761,P51654,P63162,Q13887	5	O09234,P03156,P03198,P04295,P07918,P08292,P08392,P36816,Q3KSS4,Q80BM4,Q9YLG5	11
GO:0009058	Biosynthetic process	P02787,P02788,P10515,P10809	4	E6NMI6,O07899,O25806,O30438,O83909,P00936,P15394,P22780,P25177,P26276,P37417,P45179,P46378,P9WN15,P9WQ90,Q03222,Q07905,Q4QK67,Q51720,Q5FKC4,Q5LCZ2,Q5LHJ2,Q74LN4,Q891L5,Q8E5V5,Q8G514,Q8G5X1,Q8G7V8,,Q97GX6,Q9ZKU5,Q9ZMJ7	31	P00734,P10155,P10761,P48320,P51654,Q05329,Q13887,Q99259	8	O09234,P03156,P03198,P07918,P08292,P08392,P36816,Q3KSS4,Q80BM4,Q9YLG5	10
GO:0003677	DNA binding	P02788,P10809	2	A0A045I964,A5U2C2,O24862,O25806,O50510,O85866,P76257,Q5LCZ2,Q745A5,Q8G514,,Q932T7	11	A0A024R2S9,Q13887	2	P03105,P03156,P03198,P04295,P07918,P08392,P36745,P36816,Q02275,Q3KSS4	10
GO:0043167	Ion binding	P02687,P02787,P02788,P10809,P12883,P13533,P20648,Q658V6,Q8IWU4,Q9UKX3	10	A0A0E1SP91,E6NMI6,O24862,O25806,O30438,O50510,O54396,O83909,P00936,P04983,,P0A521,P0ABH0,P22780,P25177,P26276,P27254,P37417,P42313,P44443,P44735,P46861,P56138,P76257,P9WPE7,P9WQ90,Q03222,Q07905,,Q4QK67,Q5FKC4,Q5LCZ2,Q73D59,Q74IQ0,Q74LN4,Q832N9,Q837B3,Q88YY0,Q891L5,Q8DQS8,Q8G3M2,Q8L3C5,Q8RES2,,Q8RI43,Q9Z6Q0,Q9ZJT0,Q9ZKU5	45	A0A024R2S9,P00734,P10155,P12104,P48320,Q05329,Q13308,Q13887,Q99259	9	A2T3Q9,O09234,P03156,P03336,P08292,P08563,P36816,Q9YLG5	8
GO:0002376	Immune system process	P02686,P02787,P02788,P10809,Q16653,Q8IWU4	6	NA	0	O43451,P00734,P00747,P02686,P10155,P10761,P51654	7	O09234,P03156,P08292,P08392,P36816,Q3KSS4,Q9YLG5	7
GO:0061024	Membrane organization	P02686,P02688,P02787	3	NA	0	P02686	1	B7TB14,B9A7E9,O09234,O11751,P08563,Q2LJ59,Q83521	7
GO:0006950	Response to stress	P02787,P02788,P10809,P12883,P13533,Q8IWU4,Q9UKX3	7	A5U2C2,P02978,P31668,P76257,P9WPE7,Q5FKC4,Q8XJ38	7	A0A024R2S9,P00734,P00747,P10761,Q13308,Q13887	6	O09234,P03156,P08292,P08392,P36816,Q9YLG5	6
GO:0016779	Nucleotidyltransferase activity	NA	0	O07899,O25806,Q5LCZ2,Q5LHJ2,Q8G514,Q8G7V8	6	NA	0	O09234,P03156,P03198,P07918,P08292,Q9YLG5	6
GO:0006810	Transport	P02787,P02788,P20648,Q658V6,Q8IWU4	5	P04983,P44735,P9WG07,Q47706,Q73T54,Q8L3C5,Q8RI43	7	P12104,Q05329,Q14008,Q99259	4	P03105,P08292,P36745,Q02275,Q9YLG5	5
GO:0004518	Nuclease activity	NA	0	A5U2C2,P44443,Q5LHJ2,Q8G7V8	4	NA	0	P03156,P03198,P04295,P07918	4
GO:0016192	Vesicle-mediated transport	P02787,P02788,Q8IWU4	3	P02977	1	O43451,P00734,P00747,P10761,P15887,P51654	6	P08292,P08563,Q9YLG5	3
GO:0006259	DNA metabolic process	P10809	1	A0A045I964,A5U2C2,O50510,P76257,Q5FKC4,Q5LCZ2,Q5LHJ2,Q745A5,Q8G7V8,,Q8XJ38	10	A0A024R2S9	1	P03156,P03198,P07918	3
GO:0008219	Cell death	P02788,P10809,P12035,	3	NA	0	NA	0	O09234,P08292,Q9YLG5	3
GO:0006914	Autophagy	NA	0	NA	0	NA	0	O09234,P08292,Q9YLG5	3
GO:0006913	Nucleocytoplasmic transport	NA	0	NA	0	NA	0	P03105,P36745,Q02275	3
GO:0006464	Cellular protein modification process	P02686,P02688,P02787,P02788,P13533,	5	Q9Z6Q0,Q9ZJT0,Q9ZMJ7	3	P00734,P02686,P51654,Q13308,Q99259	5	P08292,Q9YLG5	2
GO:0055085	Transmembrane transport	P10809,P20648,Q658V6,Q8IWU4	4	O30438,P02978,P04983,P44735,P9WG07,Q47706,Q73T54,Q741P6,Q74HA6,Q834W4,Q898G5,Q8EVI8,Q8RES2	13	P00734,P51654	2	P08292,Q9YLG5	2
GO:0065003	Protein-containing complex assembly	P10809,	1	NA	0	Q14008	1	P08292,Q9YLG5	2
GO:0006412	Translation	NA	0	A0A0E1SP91,O32984,P46861,Q837B3,Q88YY0,Q8DQS8,Q97I63	7	NA	0	P08292,Q9YLG5	2
GO:0007165	Signal transduction	P02686,P02688,P02787,P02788,P10809,Q16653	6	NA	0	P00734,P02686,P10155,P10761,P15887,P51654,Q13308	7	P36816	1
GO:0048646	Anatomical structure formation involved in morphogenesis	P13533	1	P54450	1	P10761,Q13308,Q13887	3	Q83639	1
GO:0007049	Cell cycle	NA	0	P0ABH0,P37417	2	Q14008	1	P36816	1
GO:0006397	mRNA processing	NA	0	NA	0	P63162	1	O09234	1
GO:0051276	Chromosome organization	NA	0	O50510,P76257,Q5FKC4,	3	NA	0	P04295	1
GO:0040011	Locomotion	NA	0	NA	0	NA	0	P04295	1
GO:0048856	Anatomical structure development	P02686,P02687,P02688,P02787,P02788,P10809,P12035,P12883,P13533,,Q16653	10	NA	0	P00734,P00747,P02686,P10155,P10761,P51654,Q13308,Q13887	8	NA	0
GO:0009056	Catabolic process	NA	0	P54450,Q56078,Q8XKN0	3	O43451,P00747,P12104,P48320,P51654,Q05329,Q99259	7	NA	0
GO:0007267	Cell-cell signaling	P02686,Q8IWU4	2	NA	0	P00747,P02686,P51654,Q05329,Q13308,Q13887,Q99259	7	NA	0
GO:0030154	Cell differentiation	P02688,P02787,P02788,P12035,P13533,	5	P54450	1	P00734,P00747,P10761,P51654,Q13308,Q13887	6	NA	0
GO:0040007	Growth	P13533	1	NA	0	P00734,P00747,P10761,P51654,Q13308,Q13887	6	NA	0
GO:0009790	Embryo development	P02686,P02688,P13533	3	NA	0	P00747,P02686,P10761,P51654,Q13308	5	NA	0
GO:0008283	Cell population proliferation	P02788,P10809	2	NA	0	P00734,P00747,P10761,P51654,Q13887	5	NA	0
GO:0048870	Cell motility	P02787	1	NA	0	P00734,P00747,P10761,P51654,Q13308	5	NA	0
GO:0007155	Cell adhesion	P02686,P02688,P10809,Q16653	4	O31000	1	P00747,P02686,P10761,Q13308	4	NA	0
GO:0006629	Lipid metabolic process	NA	0	P26276	1	P00734,P10761,P12104,P51654	4	NA	0
GO:0044281	Small molecule metabolic process	P10515	1	O83909,P00936,P22780,P25177,P26276,Q73WP1,Q74LN4,Q9ZKU5	8	P48320,Q05329,Q99259	3	NA	0
GO:0006520	Cellular amino acid metabolic process	NA	0	P46861,Q07905,Q837B3,Q88YY0,Q891L5,Q8DQS8	6	P48320,Q05329,Q99259	3	NA	0
GO:0022607	Cellular component assembly	P13533	1	Q7BQW2	1	P10155,Q13887,Q14008	3	NA	0
GO:0005975	Carbohydrate metabolic process	P10515	1	A0SWS3,P22780,P25177,P26276,P45179,P9WN15,Q3XWY6,Q4QK67,Q56078,Q74LN4,Q74LR8,Q8E5V5,Q8G7R9,Q8XKN0,Q97FX0,Q97GX6	16	O43451,P14410	2	NA	0
GO:0000003	Reproduction	NA	0	P0ABH0	1	P00747,P10761	2	NA	0
GO:0042592	Homeostatic process	P02787,P02788,P20648,Q8IWU4	4	NA	0	P00734,P00747	2	NA	0
GO:0007010	Cytoskeleton organization	P02787,P12035,P13533	3	NA	0	Q13308,Q14008	2	NA	0
GO:0015031	Protein transport	P02686,P02688,P02787,P10809,Q8IWU4	5	O30438,Q741P6,Q7BQW2	3	P02686	1	NA	0
GO:0051301	Cell division	NA	0	P0ABH0,P37417	2	Q14008	1	NA	0
GO:0000902	Cell morphogenesis	P02688	1	P37417	1	P00734	1	NA	0
GO:0050877	Nervous system process	P02686,P02688	2	NA	0	P02686	1	NA	0
GO:0030198	Extracellular matrix organization	NA	0	NA	0	P00747	1	NA	0
GO:0000278	Mitotic cell cycle	NA	0	NA	0	Q14008	1	NA	0
GO:0071554	Cell wall organization or biogenesis	NA	0	E6NMI6,P25177,P37417,P54450,Q846A8,Q8G5X1	6	NA	0	NA	0
GO:0006399	tRNA metabolic process	NA	0	P44443,P46861,P56138,Q837B3,Q88YY0,Q8DQS8	6	NA	0	NA	0
GO:0051186	Cofactor metabolic process	P10515	1	O07899,O83909,Q51720,Q9ZKU5,Q9ZMJ7	5	NA	0	NA	0
GO:0006091	Generation of precursor metabolites and energy	P10515	1	O83909,P45179,Q4QK67,Q8E5V5,Q97GX6	5	NA	0	NA	0
GO:0051604	Protein maturation	P10809	1	P49054,Q89YU7,Q8A0E0,Q8A117,Q8AAV2	5	NA	0	NA	0
GO:0042254	Ribosome biogenesis	NA	0	B5Z950,P44443,Q899S0	3	NA	0	NA	0
GO:0006457	Protein folding	P10809	1	,P0A521,P9WPE7	2	NA	0	NA	0
GO:0006605	Protein targeting	P10809	1	Q741P6,Q74IQ0	2	NA	0	NA	0
GO:0006790	Sulfur compound metabolic process	P10515	1	O83909,Q9ZKU5	2	NA	0	NA	0
GO:0071941	Nitrogen cycle metabolic process	NA	0	P00458	1	NA	0	NA	0
GO:0034655	Nucleobase-containing compound catabolic process	NA	0	P44443	1	NA	0	NA	0
GO:0019748	Secondary metabolic process	NA	0	O07899	1	NA	0	NA	0
GO:0032196	Transposition	NA	0	A0A045I964	1	NA	0	NA	0
GO:0003013	Circulatory system process	P12883,P13533	2	NA	0	NA	0	NA	0
GO:0007568	Aging	P02688	1	NA	0	NA	0	NA	0
GO:0021700	Developmental maturation	P02788	1	NA	0	NA	0	NA	0
GO:0007005	Mitochondrion organization	P10809	1	NA	0	NA	0	NA	0

## Sheet: Molecular Function
GO ID	Function	Bacteria				Viral
		Host		Pathogen		Host		Pathogen
		Uniprot accession number	Total protein number	Uniprot accession number	Total protein number	Uniprot accession number	Total protein number	Uniprot accession number	Total protein number
GO:0044403	Symbiont process	P02788,P10809,Q16653	3	P9WPE7	1	P00734,P00747	2	A2T3Q9,B7TB14,B9A7E9,O09234,O11751,P03105,P03156,P03198,P03336,P04295,P07918,P08292,P08362,P08392,P08563,P09459,P36305,P36745,P36816,Q02275,Q2LJ59,Q3KSS4,Q4LDG8,Q5MP49,Q83521,Q83639,Q98375,Q9YLG5	28
GO:0005198	Structural molecule activity	P02686,P02687,P02688,,P25274	4	NA	0	P02686,P10761,P25274	3	O09234,P03105,P03336,P08292,P09459,P36745,Q02275,Q5MP49,Q83853,Q9YLG5	10
GO:0003677	DNA binding	P02788,P10809	2	A0A045I964,A5U2C2,O24862,O25806,O50510,O85866,P76257,Q5LCZ2,Q745A5,Q8G514,,Q932T7	11	A0A024R2S9,Q13887	2	P03105,P03156,P03198,P04295,P07918,P08392,P36745,P36816,Q02275,Q3KSS4	10
GO:0043167	Ion binding	P02687,P02787,P02788,P10809,P12883,P13533,P20648,Q658V6,Q8IWU4,Q9UKX3	10	A0A0E1SP91,E6NMI6,O24862,O25806,O30438,O50510,O54396,O83909,P00936,P04983,,P0A521,P0ABH0,P22780,P25177,P26276,P27254,P37417,P42313,P44443,P44735,P46861,P56138,P76257,P9WPE7,P9WQ90,Q03222,Q07905,,Q4QK67,Q5FKC4,Q5LCZ2,Q73D59,Q74IQ0,Q74LN4,Q832N9,Q837B3,Q88YY0,Q891L5,Q8DQS8,Q8G3M2,Q8L3C5,Q8RES2,,Q8RI43,Q9Z6Q0,Q9ZJT0,Q9ZKU5	47	A0A024R2S9,P00734,P10155,P12104,P48320,Q05329,Q13308,Q13887,Q99259	9	A2T3Q9,O09234,P03156,P03336,P08292,P08563,P36816,Q9YLG5	8
GO:0003723	RNA binding	P10809	1	B5Z950,O32984,P44443,Q03222,Q837B3,Q88YY0	6	P10155,P63162	2	A2T3Q9,O09234,P03336,P08292,P08563,P09459,Q83853,Q9YLG5	8
GO:0061024	Membrane organization	P02686,P02688,P02787	3	NA	0	P02686	1	B7TB14,B9A7E9,O09234,O11751,P08563,Q2LJ59,Q83521	7
GO:0016779	Nucleotidyltransferase activity	NA	0	O07899,O25806,Q5LCZ2,Q5LHJ2,Q8G514,Q8G7V8	6	NA	0	O09234,P03156,P03198,P07918,P08292,Q9YLG5	6
GO:0008233	Peptidase activity	P02788	1	E6NMI6,Q89YU7,Q8A0E0,Q8A117,Q8AAV2,Q9Z6Q0,Q9ZJT0	7	B4DPH4,P00734,P00747	3	O09234,P08292,Q5MP49,Q80BM4,Q9YLG5	5
GO:0004386	Helicase activity	NA	0	P76257,Q03222,Q5FKC4,Q73D59,Q8G3M2	5	NA	0	O09234,P08292,Q80BM4,Q9YLG5	4
GO:0004518	Nuclease activity	NA	0	A5U2C2,P44443,Q5LHJ2,Q8G7V8	4	NA	0	P03156,P03198,P04295,P07918	4
GO:0003700	DNA-binding transcription factor activity	NA	0	NA	0	Q13887	1	P36816,Q3KSS4	2
GO:0022857	Transmembrane transporter activity	P20648,Q658V6,Q8IWU4	3	P04983,P44735,P9WG07,Q47706,Q73T54,Q741P6,Q74HA6,Q898G5,Q8EVI8,Q8RES2	10	NA	0	P08292,Q9YLG5	2
GO:0016887	ATPase activity	P10809,P12883,P13533	3	O30438,O50510,O54396,P04983,P44735,Q03222,Q832N9,	7	A0A024R2S9	1	A2T3Q9	1
GO:0008168	Methyltransferase activity	NA	0	A5U956,B5Z950,P42313,Q51720,Q899S0	5	NA	0	O09234	1
GO:0016829	Lyase activity	NA	0	P00936,Q74LN4,Q8G5X1	3	P48320,Q05329,Q99259	3	NA	0
GO:0019899	Enzyme binding	P02686,P02688,P10809,P13533	4	NA	0	P00747,P02686,P10761	3	NA	0
GO:0016798	Hydrolase activity acting on glycosyl bonds	NA	0	A0SWS3,P9WN15,Q3XWY6,Q4QK67,Q56078,Q74LR8,Q8G7R9,Q8XKN0	8	O43451,P14410	2	NA	0
GO:0008092	Cytoskeletal protein binding	P12883,P13533,Q9UKX3	3	NA	0	P15887,Q14008	2	NA	0
GO:0008289	Lipid binding	P02687,P02788,P10809	3	NA	0	P00734,P12104	2	NA	0
GO:0030234	Enzyme regulator activity	P02788	1	NA	0	P00734,P51654	2	NA	0
GO:0016301	Kinase activity	NA	0	Q07905,Q891L5,Q8L3C5,Q8RI43,Q9ZKU5	5	Q13308	1	NA	0
GO:0008134	Transcription factor binding	NA	0	NA	0	Q13887	1	NA	0
GO:0016874	Ligase activity	NA	0	O07899,P46861,Q837B3,Q88YY0,Q8DQS8,Q97JJ1	6	NA	0	NA	0
GO:0016757	Transferase activity transferring glycosyl groups	NA	0	P45179,Q4QK67,Q8E5V5,Q8G5X1,Q97GX6	5	NA	0	NA	0
GO:0016853	Isomerase activity	P10809	1	O50510,P25177,P26276,,Q97FX0	4	NA	0	NA	0
GO:0016491	Oxidoreductase activity	P10515	1	O83909,P37417,Q73WP1	3	NA	0	NA	0
GO:0003924	GTPase activity	NA	0	A0A0E1SP91,P27254,Q74IQ0	3	NA	0	NA	0
GO:0016746	Transferase activity transferring acyl groups	P10515	1	P31668,Q64SJ9	2	NA	0	NA	0
GO:0016791	Phosphatase activity	P13533	1	P22780,P9WN15	2	NA	0	NA	0
GO:0051082	Unfolded protein binding	P10809	1	P0A521,P9WPE7	2	NA	0	NA	0
GO:0016810	Hydrolase activity acting on carbon-nitrogen bonds	NA	0	P54450,Q6U5T9	2	NA	0	NA	0
GO:0003735	Structural constituent of ribosome	NA	0	O32984	1	NA	0	NA	0
GO:0008135	Translation factor activity RNA binding	NA	0	A0A0E1SP91	1	NA	0	NA	0
GO:0016765	Transferase activity transferring alkyl or aryl groups	NA	0	Q9ZMJ7	1	NA	0	NA	0
GO:0019843	RRNA binding	NA	0	O32984	1	NA	0	NA	0

## Sheet: Cellular Component
GO ID	Function	Bacteria				Viral
		Host		Pathogen		Host		Pathogen
		Uniprot accession number	Total protein number	Uniprot accession number	Total protein number	Uniprot accession number	Total protein number	Uniprot accession number	Total protein number
GO:0005886	Plasma membrane	P02686,P02687,P02688,P02787,P10809,,P20648,P25274,Q16653,Q8IWU4	9	O07899,O33787,P02978,P04983,P0ABH0,P0AD28,P44443,P44735,P9WG07,P9WN15,P9WPE7,Q741P6,Q74IQ0,Q834W4,Q8G5X1	15	O43451,P00734,P00747,P02686,P10761,P14410,P25274,P48320,P51654,Q05329,Q13308,Q14008,Q99259	13	NA	0
GO:0005623	Cell	P02686,P02687,P02688,P02787,P02788,P10809,,P20648,P25274,Q8IWU4	9	O30438,P0ABH0,P14190,Q56078,Q846A8	5	P00734,P00747,P02686,P14410,P15887,P25274,P48320,P51654,Q05329,Q99259	10	NA	0
GO:0005737	Cytoplasm	P02787,P02788,P10515,P10809,P12883,P13533,,Q9UKX3	7	A0A0E1SP91,A5U2C2,B5Z950,O30438,O50510,P00936,,P0A521,P22780,P37417,P44443,P46861,P56138,P9WPE7,P9WQ90,Q07905,,Q51484,Q5LHJ2,Q74IQ0,Q837B3,Q88YY0,Q899S0,Q8DQS8,Q8G7V8,Q8L3C5,,Q8RI43,Q8XJ38,Q97I63,Q9ZKU5	28	P10155,P12104,P48320,P63162,Q05329,Q14008,Q99259	7	NA	0
GO:0032991	Protein-containing complex	P02686,P02687,P02688,P02787,P02788,P10515,P10809,P12883,P13533,Q9UKX3	10	A5U2C2,O30438,O50510,P04983,P9WPE7,Q3XWY6,Q47706,Q73WP1,Q834W4,	9	A0A024R2S9,P02686,P10155,P63162,Q13887,Q14008	6	NA	0
GO:0043226	Organelle	P02787,P02788,P10809,P12035,P12883,P13533,,Q9UKX3	7	NA	0	O43451,P00734,P00747,P14410,Q13887,Q99259	6	NA	0
GO:0005794	Golgi apparatus	P10809,Q8IWU4	2	NA	0	P00734,P14410,P48320,P51654,Q05329,Q13887	6	NA	0
GO:0005829	Cytosol	P10809,P12035,P13533,	3	P0ABH0,P25177,P45083,P45179,P56138,P9WPE7,Q8DQS8	7	P10155,P12104,P48320,Q05329,Q14008	5	NA	0
GO:0005615	Extracellular space	P02787,P02788,P10809,P12035,,P20648,Q9UKX3	6	Q89YU7,Q8A0E0,Q8A117,Q8AAV2	4	O43451,P00734,P00747,P10761,P14410	5	NA	0
GO:0031410	Cytoplasmic vesicle	P02787,P02788,P10809,Q8IWU4	4	NA	0	O43451,P00747,P48320,Q05329,Q99259	5	NA	0
GO:0005576	Extracellular region	P02787,P02788,	2	P02977,P49054,P54450,P9WN15,P9WPE7,Q54510	6	P00734,P00747,P10761,P51654	4	NA	0
GO:0005634	Nucleus	P02686,P02788,	2	NA	0	P02686,P10155,P63162,Q13887	4	NA	0
GO:0005654	Nucleoplasm	NA	0	NA	0	A0A024R2S9,P10155,P63162,Q13887	4	NA	0
GO:0031012	Extracellular matrix	NA	0	NA	0	P00734,P00747,P10761,P51654	4	NA	0
GO:0005622	Intracellular	P10809	1	A5U2C2,O50510,	2	A0A024R2S9,P00747,Q13887	3	NA	0
GO:0005783	Endoplasmic reticulum	P02787,P10809	2	NA	0	P00734,P51654	2	NA	0
GO:0030312	External encapsulating structure	NA	0	O31000,P9WPE7,Q47706,Q5LEE8,Q89YU7,Q8A0E0,Q8A117,Q8A1B6,Q8AAV2	9	P10761	1	NA	0
GO:0005856	Cytoskeleton	P12035,P12883,P13533,,Q9UKX3	4	NA	0	Q14008	1	NA	0
GO:0005694	Chromosome	NA	0	NA	0	Q14008	1	NA	0
GO:0000228	Nuclear chromosome	NA	0	NA	0	Q13887	1	NA	0
GO:0005730	Nucleolus	NA	0	NA	0	Q14008	1	NA	0
GO:0005764	Lysosome	NA	0	NA	0	P51654	1	NA	0
GO:0005815	Microtubule organizing center	NA	0	NA	0	Q14008	1	NA	0
GO:0005929	Cilium	NA	0	NA	0	P15887	1	NA	0
GO:0005618	Cell wall	NA	0	P02977,P49054,P9WM57,P9WN15,P9WPE7,Q54510	6	NA	0	NA	0
GO:0005840	Ribosome	NA	0	O32984	1	NA	0	NA	0
GO:0005739	Mitochondrion	P10515,P10809	2	NA	0	NA	0	NA	0
GO:0005768	Endosome	P02787,P10809	2	NA	0	NA	0	NA	0
GO:0005777	Peroxisome	P10809	1	NA	0	NA	0	NA	0
